# Supplementary material for: Magnetotactic bacteria optimally navigate natural pore networks
Source: eLife. 2025 Sep 16;14:RP104797. doi: 10.7554/eLife.104797 (PMC12440351; doi:10.7554/eLife.104797)
Supplement: Figure 2—source data 1. — The file includes the scattering number, the dimensionless transition rates ak±/U0\begin{document}$ak_{\pm}/U_{0}$\end{document}, the dimensionless drift velocities UDrift/U0\begin{document}$U_{\rm Drift}/U_{0}$\end{document} for each experiment, and the associated uncertainty in all of these quantities. [file elife-104797-fig2-data1.csv]

Sc	negative uncertainty in Sc	positive uncertainty in Sc	a k_-/U_0	negative uncertainty in a k_-/U_0	positive uncertainty in a k_-/U_0	a k_+/U_0	negative uncertainty in a k_+/U_0	positive uncertainty in a k_+/U_0	U_{\rm drift}/U_0	negative uncertainty in U_{\rm drift}/U_0	positive uncertainty in U_{\rm drift}/U_0
0.13903	0.005704	0.0062139	0	0	0.0022297	0.060979	0.010771	0.014498	0.12195	0.021541	0.029342
0.29773	0.024881	0.029874	0.024274	0.013192	0.02543	0.10757	0.024568	0.029415	0.166	0.056385	0.07789
0.36281	0.12109	0.3642	0	0	0.0016833	0.14298	0.027445	0.034776	0.28531	0.054898	0.070071
0.52535	0.17993	0.57117	0.0017983	0.0016125	0.0050722	0.12211	0.029098	0.033133	0.24063	0.058286	0.067038
1.3903	0.05704	0.062139	0.0076008	0.001946	0.0032483	0.064425	0.012597	0.020075	0.098959	0.027219	0.044437
2.348	0.35339	0.50557	0.0099254	0.0034019	0.0051199	0.09844	0.01447	0.016816	0.17932	0.029914	0.035809
2.7805	0.11408	0.12428	0.013933	0.002456	0.0035127	0.066138	0.0091296	0.012044	0.10144	0.019314	0.025893
5.5611	0.22816	0.24856	0.027406	0.0041385	0.0057214	0.043975	0.0062605	0.0084172	0.030799	0.015212	0.020649
9.2685	0.38027	0.41426	0.017949	0.0033307	0.0050744	0.0489	0.007317	0.010143	0.034163	0.017903	0.025062
