# Supplementary material for: Magnetotactic bacteria optimally navigate natural pore networks
Source: eLife. 2025 Sep 16;14:RP104797. doi: 10.7554/eLife.104797 (PMC12440351; doi:10.7554/eLife.104797)
Supplement: Figure 2—source data 2. — The file includes the scattering number at which the simulation was conducted, the predicted dimensionless drift velocity, and the numerical uncertainty in this quantity. [file elife-104797-fig2-data2.csv]

Sc	U_{\rm drift}/U_0	negative uncertainty in U_{\rm drift}/U_0	positive uncertainty in U_{\rm drift}/U_0
Inf	-0.0010945	0.0013412	0.0013412
7.425	0.021666	0.0013924	0.0013924
3.7125	0.032478	0.0013273	0.0013273
2.475	0.057191	0.0014622	0.0014622
1.8562	0.070861	0.0017287	0.0017287
1.485	0.098217	0.0020565	0.0020565
1.2375	0.11664	0.0021422	0.0021422
1.0607	0.12202	0.0021913	0.0021913
0.92812	0.14552	0.0025071	0.0025071
0.825	0.16074	0.0028131	0.0028131
0.7425	0.17172	0.0028601	0.0028601
0.675	0.18055	0.0028731	0.0028731
0.61875	0.19418	0.0032973	0.0032973
0.57115	0.20485	0.0033281	0.0033281
0.53036	0.20505	0.0032976	0.0032976
0.495	0.20366	0.0033953	0.0033953
0.46406	0.22737	0.0037567	0.0037567
0.43676	0.21813	0.0035752	0.0035752
0.4125	0.20564	0.0034455	0.0034455
0.39079	0.21453	0.0036066	0.0036066
0.37125	0.20622	0.0030009	0.0030009
0.35357	0.20091	0.0032841	0.0032841
0.3375	0.22552	0.0039387	0.0039387
0.32283	0.20708	0.0033373	0.0033373
0.30938	0.21616	0.0037737	0.0037737
0.297	0.19801	0.0031363	0.0031363
0.28558	0.20039	0.0035966	0.0035966
0.275	0.19534	0.0034527	0.0034527
0.26518	0.19184	0.0033308	0.0033308
0.25603	0.18272	0.0031268	0.0031268
0.2475	0.17351	0.003348	0.003348
0.23952	0.17567	0.0033552	0.0033552
0.23203	0.19033	0.0033822	0.0033822
0.225	0.16867	0.0030517	0.0030517
0.21838	0.16523	0.0030706	0.0030706
0.21214	0.17111	0.0031307	0.0031307
0.20625	0.15077	0.0027224	0.0027224
0.20068	0.15799	0.00303	0.00303
0.19539	0.1448	0.0032742	0.0032742
0.19038	0.14849	0.0026787	0.0026787
0.18562	0.14099	0.0033482	0.0033482
0.1811	0.13468	0.0041072	0.0041072
0.17679	0.14184	0.0025882	0.0025882
0.17267	0.13821	0.0030191	0.0030191
0.16875	0.12223	0.0029016	0.0029016
0.165	0.13279	0.0031931	0.0031931
0.16141	0.1267	0.0027512	0.0027512
0.15798	0.11668	0.0026526	0.0026526
0.15469	0.11835	0.0025141	0.0025141
0.15153	0.10799	0.0028286	0.0028286
0.1485	0.10538	0.0028284	0.0028284
0.14559	0.10908	0.0042586	0.0042586
0.14279	0.1121	0.0030052	0.0030052
0.14009	0.10303	0.0031977	0.0031977
0.1375	0.099757	0.003652	0.003652
0.135	0.10155	0.0026879	0.0026879
0.13259	0.096875	0.0023565	0.0023565
0.13026	0.091654	0.002886	0.002886
0.12802	0.089859	0.0040302	0.0040302
0.12585	0.088939	0.0025975	0.0025975
0.12375	0.084279	0.0027925	0.0027925
0.12172	0.082733	0.0028868	0.0028868
0.11976	0.076726	0.0029923	0.0029923
0.11786	0.075673	0.0027552	0.0027552
0.11602	0.073801	0.0028726	0.0028726
0.11423	0.074377	0.0030095	0.0030095
0.1125	0.072688	0.0033884	0.0033884
0.11082	0.070025	0.0046176	0.0046176
0.10919	0.067865	0.0027601	0.0027601
0.10761	0.061269	0.003165	0.003165
0.10607	0.062101	0.0044455	0.0044455
0.10458	0.061652	0.0030804	0.0030804
0.10313	0.058482	0.0031522	0.0031522
0.10171	0.0567	0.0030462	0.0030462
0.10034	0.057204	0.0043736	0.0043736
0.099	0.052475	0.0035892	0.0035892
0.097697	0.053199	0.0029855	0.0029855
0.096429	0.054817	0.0052532	0.0052532
0.095192	0.053433	0.0055825	0.0055825
0.093987	0.048913	0.0032049	0.0032049
0.092812	0.0466	0.0050053	0.0050053
0.091667	0.046796	0.0045902	0.0045902
0.090549	0.044237	0.0031264	0.0031264
0.089458	0.04046	0.0082998	0.0082998
0.088393	0.042204	0.0051454	0.0051454
0.087353	0.041121	0.0030893	0.0030893
0.086337	0.038656	0.0036708	0.0036708
0.085345	0.038906	0.0036915	0.0036915
0.084375	0.037695	0.0030802	0.0030802
0.083427	0.041062	0.0040271	0.0040271
0.0825	0.037379	0.0035509	0.0035509
0.081593	0.034242	0.0036191	0.0036191
0.080707	0.033792	0.0044256	0.0044256
0.079839	0.029581	0.0045998	0.0045998
0.078989	0.033512	0.0035131	0.0035131
0.078158	0.02998	0.0039088	0.0039088
0.077344	0.027891	0.0058942	0.0058942
0.076546	0.027395	0.0048998	0.0048998
0.075765	0.02821	0.0071546	0.0071546
0.075	0.026179	0.0067322	0.0067322
